# Supplementary material for: An animal-type Na+/K+-ATPase, PhNKA2, is involved in the salt tolerance of the intertidal macroalga Pyropia haitanensis
Source: Front Plant Sci. 2025 Apr 28;16:1571241. doi: 10.3389/fpls.2025.1571241 (PMC12066774; doi:10.3389/fpls.2025.1571241)
Supplement: Supplementary file 1 [file DataSheet1.zip]

Archive with 3 entries (2 files):
- Supplementary/
- Supplementary/Supplementary Figure S1 Chlamydomonas reinhardtii vector containing PhNKA2.pdf
- Supplementary/Supplementary Table S1.docx
